# Supplementary material for: Embryonic lineage-specific iPSC-derived mesenchymal stem/stromal cells exhibit different morphologies and intrinsic functions
Source: iScience. 2025 Dec 18;29(1):114482. doi: 10.1016/j.isci.2025.114482 (PMC12803943; doi:10.1016/j.isci.2025.114482)
Supplement: Table S2. All Tukey comparison tests (Excel file) [file mmc2.xlsx]

## Sheet: Sheet1
Table S2: All Turkey comparisons test
Tukey's multiple comparisons test of cell size (FSC+) Figure 2C	Mean Diff.	95.00% CI of diff.	Below threshold?	Summary	Adjusted P Value
cNCC-iMSCs vs. tNCC-iMSCs	-21.73	-28.33 to -15.13	Yes	****	<0.0001
cNCC-iMSCs vs. SM-iMSCs	-46.38	-52.98 to -39.78	Yes	****	<0.0001
cNCC-iMSCs vs. LPM-iMSCs	-44.26	-50.86 to -37.65	Yes	****	<0.0001
cNCC-iMSCs vs. Limb-iMSCs	6.78	0.1786 to 13.38	Yes	*	0.0421
cNCC-iMSCs vs. BM-MSCs	-54.41	-61.01 to -47.81	Yes	****	<0.0001
tNCC-iMSCs vs. SM-iMSCs	-24.65	-31.25 to -18.05	Yes	****	<0.0001
tNCC-iMSCs vs. LPM-iMSCs	-22.53	-29.13 to -15.92	Yes	****	<0.0001
tNCC-iMSCs vs. Limb-iMSCs	28.51	21.91 to 35.11	Yes	****	<0.0001
tNCC-iMSCs vs. BM-MSCs	-32.68	-39.28 to -26.08	Yes	****	<0.0001
SM-iMSCs vs. LPM-iMSCs	2.125	-4.476 to 8.726	No	ns	0.9041
SM-iMSCs vs. Limb-iMSCs	53.16	46.56 to 59.76	Yes	****	<0.0001
SM-iMSCs vs. BM-MSCs	-8.033	-14.63 to -1.431	Yes	*	0.0122
LPM-iMSCs vs. Limb-iMSCs	51.04	44.43 to 57.64	Yes	****	<0.0001
LPM-iMSCs vs. BM-MSCs	-10.16	-16.76 to -3.556	Yes	**	0.0014
Limb-iMSCs vs. BM-MSCs	-61.19	-67.79 to -54.59	Yes	****	<0.0001
Tukey's multiple comparisons test of cell complexity (SSC+) Figure 2C	Mean Diff.	95.00% CI of diff.	Below threshold?	Summary	Adjusted P Value
cNCC-iMSCs vs. tNCC-iMSCs	2.385	0.4238 to 4.346	Yes	*	0.0123
cNCC-iMSCs vs. SM-iMSCs	-13.91	-15.87 to -11.95	Yes	****	<0.0001
cNCC-iMSCs vs. LPM-iMSCs	-35.1	-37.06 to -33.14	Yes	****	<0.0001
cNCC-iMSCs vs. Limb-iMSCs	4.245	2.284 to 6.206	Yes	****	<0.0001
cNCC-iMSCs vs. BM-MSCs	-65.77	-67.73 to -63.81	Yes	****	<0.0001
tNCC-iMSCs vs. SM-iMSCs	-16.3	-18.26 to -14.34	Yes	****	<0.0001
tNCC-iMSCs vs. LPM-iMSCs	-37.48	-39.44 to -35.52	Yes	****	<0.0001
tNCC-iMSCs vs. Limb-iMSCs	1.86	-0.1012 to 3.821	No	ns	0.0689
tNCC-iMSCs vs. BM-MSCs	-68.16	-70.12 to -66.19	Yes	****	<0.0001
SM-iMSCs vs. LPM-iMSCs	-21.19	-23.15 to -19.22	Yes	****	<0.0001
SM-iMSCs vs. Limb-iMSCs	18.16	16.20 to 20.12	Yes	****	<0.0001
SM-iMSCs vs. BM-MSCs	-51.86	-53.82 to -49.90	Yes	****	<0.0001
LPM-iMSCs vs. Limb-iMSCs	39.34	37.38 to 41.30	Yes	****	<0.0001
LPM-iMSCs vs. BM-MSCs	-30.67	-32.63 to -28.71	Yes	****	<0.0001
Limb-iMSCs vs. BM-MSCs	-70.02	-71.98 to -68.05	Yes	****	<0.0001
Tukey's multiple comparisons test of cell size and complexity (FSC+SSC+) Figure 2C	Mean Diff.	95.00% CI of diff.	Below threshold?	Summary	Adjusted P Value
cNCC-iMSCs vs. tNCC-iMSCs	0.57	-1.926 to 3.066	No	ns	0.9761
cNCC-iMSCs vs. SM-iMSCs	-13.78	-16.27 to -11.28	Yes	****	<0.0001
cNCC-iMSCs vs. LPM-iMSCs	-30.4	-32.90 to -27.90	Yes	****	<0.0001
cNCC-iMSCs vs. Limb-iMSCs	4.075	1.579 to 6.571	Yes	***	0.0008
cNCC-iMSCs vs. BM-MSCs	-55.88	-58.37 to -53.38	Yes	****	<0.0001
tNCC-iMSCs vs. SM-iMSCs	-14.35	-16.84 to -11.85	Yes	****	<0.0001
tNCC-iMSCs vs. LPM-iMSCs	-30.97	-33.47 to -28.47	Yes	****	<0.0001
tNCC-iMSCs vs. Limb-iMSCs	3.505	1.009 to 6.001	Yes	**	0.0035
tNCC-iMSCs vs. BM-MSCs	-56.45	-58.94 to -53.95	Yes	****	<0.0001
SM-iMSCs vs. LPM-iMSCs	-16.63	-19.12 to -14.13	Yes	****	<0.0001
SM-iMSCs vs. Limb-iMSCs	17.85	15.35 to 20.35	Yes	****	<0.0001
SM-iMSCs vs. BM-MSCs	-42.1	-44.60 to -39.60	Yes	****	<0.0001
LPM-iMSCs vs. Limb-iMSCs	34.48	31.98 to 36.97	Yes	****	<0.0001
LPM-iMSCs vs. BM-MSCs	-25.48	-27.97 to -22.98	Yes	****	<0.0001
Limb-iMSCs vs. BM-MSCs	-59.95	-62.45 to -57.45	Yes	****	<0.0001
Tukey's multiple comparisons test for proliferation rate Figure 2D	Mean Diff.	95.00% CI of diff.	Below threshold?	Summary	Adjusted P Value
cNCC-iMSCs vs. tNCC-iMSCs	-20080778	-54104136 to 13942580	No	ns	0.4042
cNCC-iMSCs vs. SM-iMSCs	-218229858	-252253216 to -184206499	Yes	****	<0.0001
cNCC-iMSCs vs. LPM-iMSCs	48426046	14402688 to 82449404	Yes	**	0.0046
cNCC-iMSCs vs. Limb-iMSCs	2469911	-31553447 to 36493270	No	ns	0.9998
cNCC-iMSCs vs. BM-MSCs	42930229	8906871 to 76953587	Yes	*	0.0114
tNCC-iMSCs vs. SM-iMSCs	-198149080	-232172438 to -164125721	Yes	****	<0.0001
tNCC-iMSCs vs. LPM-iMSCs	68506824	34483465 to 102530182	Yes	***	0.0002
tNCC-iMSCs vs. Limb-iMSCs	22550689	-11472669 to 56574047	No	ns	0.2941
tNCC-iMSCs vs. BM-MSCs	63011007	28987649 to 97034365	Yes	***	0.0005
SM-iMSCs vs. LPM-iMSCs	266655904	232632545 to 300679262	Yes	****	<0.0001
SM-iMSCs vs. Limb-iMSCs	220699769	186676411 to 254723127	Yes	****	<0.0001
SM-iMSCs vs. BM-MSCs	261160087	227136728 to 295183445	Yes	****	<0.0001
LPM-iMSCs vs. Limb-iMSCs	-45956135	-79979493 to -11932776	Yes	**	0.0069
LPM-iMSCs vs. BM-MSCs	-5495817	-39519175 to 28527542	No	ns	0.993
Limb-iMSCs vs. BM-MSCs	40460318	6436959 to 74483676	Yes	*	0.0171
Tukey's multiple comparisons test quantification of Alizarin Red Day 7 Figure 3B	Mean Diff.	95.00% CI of diff.	Below threshold?	Summary	Adjusted P Value
cNCC-iMSCs vs. tNCC-iMSCs	-0.01122	-0.1584 to 0.1360	No	ns	0.9998
cNCC-iMSCs vs. SM-iMSCs	-0.5798	-0.7270 to -0.4326	Yes	****	<0.0001
cNCC-iMSCs vs. LPM-iMSCs	-0.02444	-0.1716 to 0.1227	No	ns	0.9921
cNCC-iMSCs vs. Limb-iMSCs	-0.1992	-0.3464 to -0.05204	Yes	**	0.0068
cNCC-iMSCs vs. BM-MSCs	-0.018	-0.1652 to 0.1292	No	ns	0.9981
tNCC-iMSCs vs. SM-iMSCs	-0.5686	-0.7157 to -0.4214	Yes	****	<0.0001
tNCC-iMSCs vs. LPM-iMSCs	-0.01322	-0.1604 to 0.1340	No	ns	0.9996
tNCC-iMSCs vs. Limb-iMSCs	-0.188	-0.3352 to -0.04082	Yes	*	0.0104
tNCC-iMSCs vs. BM-MSCs	-0.006778	-0.1540 to 0.1404	No	ns	>0.9999
SM-iMSCs vs. LPM-iMSCs	0.5553	0.4082 to 0.7025	Yes	****	<0.0001
SM-iMSCs vs. Limb-iMSCs	0.3806	0.2334 to 0.5277	Yes	****	<0.0001
SM-iMSCs vs. BM-MSCs	0.5618	0.4146 to 0.7090	Yes	****	<0.0001
LPM-iMSCs vs. Limb-iMSCs	-0.1748	-0.3220 to -0.02760	Yes	*	0.0173
LPM-iMSCs vs. BM-MSCs	0.006444	-0.1407 to 0.1536	No	ns	>0.9999
Tukey's multiple comparisons test quantification of Alizarin Red Day 14 Figure 3B	Mean Diff.	95.00% CI of diff.	Below threshold?	Summary	Adjusted P Value
cNCC-iMSCs vs. tNCC-iMSCs	-0.01233	-0.1512 to 0.1266	No	ns	0.9996
cNCC-iMSCs vs. SM-iMSCs	-1.148	-1.287 to -1.009	Yes	****	<0.0001
cNCC-iMSCs vs. LPM-iMSCs	-0.009889	-0.1488 to 0.1290	No	ns	0.9999
cNCC-iMSCs vs. Limb-iMSCs	-0.572	-0.7109 to -0.4331	Yes	****	<0.0001
cNCC-iMSCs vs. BM-MSCs	-0.02622	-0.1651 to 0.1127	No	ns	0.986
tNCC-iMSCs vs. SM-iMSCs	-1.136	-1.275 to -0.9970	Yes	****	<0.0001
tNCC-iMSCs vs. LPM-iMSCs	0.002444	-0.1365 to 0.1414	No	ns	>0.9999
tNCC-iMSCs vs. Limb-iMSCs	-0.5597	-0.6986 to -0.4208	Yes	****	<0.0001
tNCC-iMSCs vs. BM-MSCs	-0.01389	-0.1528 to 0.1250	No	ns	0.9993
SM-iMSCs vs. LPM-iMSCs	1.138	0.9994 to 1.277	Yes	****	<0.0001
SM-iMSCs vs. Limb-iMSCs	0.5762	0.4373 to 0.7151	Yes	****	<0.0001
SM-iMSCs vs. BM-MSCs	1.122	0.9831 to 1.261	Yes	****	<0.0001
LPM-iMSCs vs. Limb-iMSCs	-0.5621	-0.7010 to -0.4232	Yes	****	<0.0001
LPM-iMSCs vs. BM-MSCs	-0.01633	-0.1552 to 0.1226	No	ns	0.9984
Limb-iMSCs vs. BM-MSCs	0.5458	0.4069 to 0.6847	Yes	****	<0.0001
Tukey's multiple comparisons test for expression of RUNX2 Figure 3D	Mean Diff.	95.00% CI of diff.	Below threshold?	Summary	Adjusted P Value
iPSCs vs. cNCC-iMSCs	-61.1	-110 to -12.2	Yes	*	0.01
iPSCs vs. tNCC-iMSCs	-45.5	-94.3 to 3.38	No	ns	0.08
iPSCs vs. SM-iMSCs	-155	-204 to -106	Yes	***	<0.001
iPSCs vs. LPM-iMSCs	-62.4	-111 to -13.6	Yes	**	0.009
iPSCs vs. Limb-iMSCs	-104	-153 to -55.6	Yes	***	<0.001
iPSCs vs. BM-MSCs	-92.1	-141 to -43.3	Yes	***	<0.001
cNCC-iMSCs vs. tNCC-iMSCs	15.6	-33.2 to 64.4	No	ns	0.92
cNCC-iMSCs vs. SM-iMSCs	-94.3	-143 to -45.4	Yes	***	<0.001
cNCC-iMSCs vs. LPM-iMSCs	-1.38	-50.2 to 47.5	No	ns	>0.99
cNCC-iMSCs vs. Limb-iMSCs	-43.4	-92.2 to 5.43	No	ns	0.1
cNCC-iMSCs vs. BM-MSCs	-31.1	-79.9 to 17.7	No	ns	0.37
tNCC-iMSCs vs. SM-iMSCs	-110	-159 to -61.0	Yes	***	<0.001
tNCC-iMSCs vs. LPM-iMSCs	-17	-65.8 to 31.9	No	ns	0.89
tNCC-iMSCs vs. Limb-iMSCs	-59	-108 to -10.2	Yes	*	0.01
tNCC-iMSCs vs. BM-MSCs	-46.7	-95.5 to 2.13	No	ns	0.07
SM-iMSCs vs. LPM-iMSCs	92.9	44.1 to 142	Yes	***	<0.001
SM-iMSCs vs. Limb-iMSCs	50.9	2.04 to 99.7	Yes	*	0.04
SM-iMSCs vs. BM-MSCs	63.2	14.3 to 112	Yes	**	0.008
LPM-iMSCs vs. Limb-iMSCs	-42	-90.9 to 6.81	No	ns	0.11
LPM-iMSCs vs. BM-MSCs	-29.7	-78.5 to 19.1	No	ns	0.41
Limb-iMSCs vs. BM-MSCs	12.3	-36.5 to 61.1	No	ns	0.97
Tukey's multiple comparisons test of COL1A1 Figure 3D	Mean Diff.	95.00% CI of diff.	Below threshold?	Summary	Adjusted P Value
iPSCs vs. cNCC-iMSCs	-115.4	-342.9 to 112.2	No	ns	0.6084
iPSCs vs. tNCC-iMSCs	-134	-361.5 to 93.56	No	ns	0.4496
iPSCs vs. SM-iMSCs	-227.6	-455.1 to -0.04630	Yes	*	0.0499
iPSCs vs. LPM-iMSCs	-99.8	-327.3 to 127.7	No	ns	0.742
iPSCs vs. Limb-iMSCs	-437.7	-665.3 to -210.2	Yes	***	0.0002
iPSCs vs. BM-MSCs	-92.49	-320.0 to 135.0	No	ns	0.7994
cNCC-iMSCs vs. tNCC-iMSCs	-18.61	-246.1 to 208.9	No	ns	>0.9999
cNCC-iMSCs vs. SM-iMSCs	-112.2	-339.7 to 115.3	No	ns	0.6361
cNCC-iMSCs vs. LPM-iMSCs	15.57	-212.0 to 243.1	No	ns	>0.9999
cNCC-iMSCs vs. Limb-iMSCs	-322.3	-549.9 to -94.81	Yes	**	0.0038
cNCC-iMSCs vs. BM-MSCs	22.88	-204.7 to 250.4	No	ns	0.9998
tNCC-iMSCs vs. SM-iMSCs	-93.61	-321.1 to 133.9	No	ns	0.791
tNCC-iMSCs vs. LPM-iMSCs	34.18	-193.4 to 261.7	No	ns	0.9982
tNCC-iMSCs vs. Limb-iMSCs	-303.7	-531.3 to -76.20	Yes	**	0.0063
tNCC-iMSCs vs. BM-MSCs	41.49	-186.1 to 269.0	No	ns	0.9948
SM-iMSCs vs. LPM-iMSCs	127.8	-99.75 to 355.3	No	ns	0.5008
SM-iMSCs vs. Limb-iMSCs	-210.1	-437.7 to 17.40	No	ns	0.0791
SM-iMSCs vs. BM-MSCs	135.1	-92.44 to 362.6	No	ns	0.4406
LPM-iMSCs vs. Limb-iMSCs	-337.9	-565.5 to -110.4	Yes	**	0.0025
LPM-iMSCs vs. BM-MSCs	7.309	-220.2 to 234.8	No	ns	>0.9999
Limb-iMSCs vs. BM-MSCs	345.2	117.7 to 572.8	Yes	**	0.0021
Limb-iMSCs vs. BM-MSCs	-28.54	-56.14 to -0.9427	Yes	*	0.0427
Tukey's multiple comparisons test of oil red o quantification Figure 4B	Mean Diff.	95.00% CI of diff.	Below threshold?	Summary	Adjusted P Value
Negative control vs. cNCC-iMSCs	-0.02667	-0.04676 to -0.006574	Yes	**	0.0066
Negative control vs. tNCC-iMSCs	-0.02589	-0.04598 to -0.005797	Yes	**	0.0084
Negative control vs. SM-iMSCs	-0.04333	-0.06343 to -0.02324	Yes	****	<0.0001
Negative control vs. LPM-iMSCs	-0.03733	-0.05743 to -0.01724	Yes	***	0.0003
Negative control vs. Limb-iMSCs	-0.07056	-0.09065 to -0.05046	Yes	****	<0.0001
Negative control vs. BM-MSCs	-0.09578	-0.1159 to -0.07569	Yes	****	<0.0001
cNCC-iMSCs vs. tNCC-iMSCs	0.0007778	-0.01931 to 0.02087	No	ns	>0.9999
cNCC-iMSCs vs. SM-iMSCs	-0.01667	-0.03676 to 0.003426	No	ns	0.1363
cNCC-iMSCs vs. LPM-iMSCs	-0.01067	-0.03076 to 0.009426	No	ns	0.5609
cNCC-iMSCs vs. Limb-iMSCs	-0.04389	-0.06398 to -0.02380	Yes	****	<0.0001
cNCC-iMSCs vs. BM-MSCs	-0.06911	-0.08920 to -0.04902	Yes	****	<0.0001
tNCC-iMSCs vs. SM-iMSCs	-0.01744	-0.03754 to 0.002648	No	ns	0.1093
tNCC-iMSCs vs. LPM-iMSCs	-0.01144	-0.03154 to 0.008648	No	ns	0.4855
tNCC-iMSCs vs. Limb-iMSCs	-0.04467	-0.06476 to -0.02457	Yes	****	<0.0001
tNCC-iMSCs vs. BM-MSCs	-0.06989	-0.08998 to -0.04980	Yes	****	<0.0001
SM-iMSCs vs. LPM-iMSCs	0.006	-0.01409 to 0.02609	No	ns	0.9409
SM-iMSCs vs. Limb-iMSCs	-0.02722	-0.04731 to -0.007130	Yes	**	0.0056
SM-iMSCs vs. BM-MSCs	-0.05244	-0.07254 to -0.03235	Yes	****	<0.0001
LPM-iMSCs vs. Limb-iMSCs	-0.03322	-0.05331 to -0.01313	Yes	***	0.0009
LPM-iMSCs vs. BM-MSCs	-0.05844	-0.07854 to -0.03835	Yes	****	<0.0001
Limb-iMSCs vs. BM-MSCs	-0.02522	-0.04531 to -0.005130	Yes	*	0.0103
Tukey's multiple comparisons test expression of PPARG Figure 4C	Mean Diff.	95.00% CI of diff.	Below threshold?	Summary	Adjusted P Value
Fibroblast vs. cNCC-iMSCs	-20.18	-98.23 to 57.88	No	ns	0.9695
Fibroblast vs. tNCC-iMSCs	-9.234	-87.29 to 68.82	No	ns	0.9995
Fibroblast vs. SM-iMSCs	-113.9	-191.9 to -35.81	Yes	**	0.0029
Fibroblast vs. LPM-iMSCs	-18.38	-96.44 to 59.67	No	ns	0.9806
Fibroblast vs. Limb-iMSCs	-121	-199.0 to -42.90	Yes	**	0.0017
Fibroblast vs. BM-MSCs	-131.3	-209.4 to -53.27	Yes	***	0.0008
cNCC-iMSCs vs. tNCC-iMSCs	10.94	-67.11 to 89.00	No	ns	0.9988
cNCC-iMSCs vs. SM-iMSCs	-93.69	-171.7 to -15.63	Yes	*	0.0145
cNCC-iMSCs vs. LPM-iMSCs	1.797	-76.26 to 79.85	No	ns	>0.9999
cNCC-iMSCs vs. Limb-iMSCs	-100.8	-178.8 to -22.73	Yes	**	0.0082
cNCC-iMSCs vs. BM-MSCs	-111.1	-189.2 to -33.09	Yes	**	0.0036
tNCC-iMSCs vs. SM-iMSCs	-104.6	-182.7 to -26.58	Yes	**	0.0061
tNCC-iMSCs vs. LPM-iMSCs	-9.148	-87.20 to 68.91	No	ns	0.9996
tNCC-iMSCs vs. Limb-iMSCs	-111.7	-189.8 to -33.67	Yes	**	0.0035
tNCC-iMSCs vs. BM-MSCs	-122.1	-200.1 to -44.03	Yes	**	0.0016
SM-iMSCs vs. LPM-iMSCs	95.49	17.43 to 173.5	Yes	*	0.0126
SM-iMSCs vs. Limb-iMSCs	-7.092	-85.15 to 70.96	No	ns	0.9999
SM-iMSCs vs. BM-MSCs	-17.46	-95.51 to 60.60	No	ns	0.985
LPM-iMSCs vs. Limb-iMSCs	-102.6	-180.6 to -24.52	Yes	**	0.0071
LPM-iMSCs vs. BM-MSCs	-112.9	-191.0 to -34.89	Yes	**	0.0032
Limb-iMSCs vs. BM-MSCs	-10.37	-88.42 to 67.69	No	ns	0.9991
Tukey's multiple comparisons test expression of ADIPOQ Figure 4C	Mean Diff.	95.00% CI of diff.	Below threshold?	Summary	Adjusted P Value
Fibroblast vs. cNCC-iMSCs	-0.004667	-0.7380 to 0.7287	No	ns	>0.9999
Fibroblast vs. tNCC-iMSCs	-0.0015	-0.8214 to 0.8184	No	ns	>0.9999
Fibroblast vs. SM-iMSCs	-0.1719	-0.9053 to 0.5615	No	ns	0.9797
Fibroblast vs. LPM-iMSCs	-0.0003333	-0.7337 to 0.7330	No	ns	>0.9999
Fibroblast vs. Limb-iMSCs	-1.224	-1.957 to -0.4906	Yes	***	0.001
Fibroblast vs. BM-MSCs	-1.277	-2.010 to -0.5436	Yes	***	0.0007
cNCC-iMSCs vs. tNCC-iMSCs	0.003167	-0.8168 to 0.8231	No	ns	>0.9999
cNCC-iMSCs vs. SM-iMSCs	-0.1672	-0.9006 to 0.5661	No	ns	0.9822
cNCC-iMSCs vs. LPM-iMSCs	0.004333	-0.7290 to 0.7377	No	ns	>0.9999
cNCC-iMSCs vs. Limb-iMSCs	-1.219	-1.953 to -0.4860	Yes	**	0.001
cNCC-iMSCs vs. BM-MSCs	-1.272	-2.006 to -0.5390	Yes	***	0.0007
tNCC-iMSCs vs. SM-iMSCs	-0.1704	-0.9903 to 0.6495	No	ns	0.9889
tNCC-iMSCs vs. LPM-iMSCs	0.001167	-0.8188 to 0.8211	No	ns	>0.9999
tNCC-iMSCs vs. Limb-iMSCs	-1.223	-2.042 to -0.4026	Yes	**	0.0027
tNCC-iMSCs vs. BM-MSCs	-1.276	-2.095 to -0.4556	Yes	**	0.0018
SM-iMSCs vs. LPM-iMSCs	0.1716	-0.5618 to 0.9049	No	ns	0.9799
SM-iMSCs vs. Limb-iMSCs	-1.052	-1.785 to -0.3187	Yes	**	0.0037
SM-iMSCs vs. BM-MSCs	-1.105	-1.838 to -0.3717	Yes	**	0.0024
LPM-iMSCs vs. Limb-iMSCs	-1.224	-1.957 to -0.4903	Yes	***	0.001
LPM-iMSCs vs. BM-MSCs	-1.277	-2.010 to -0.5433	Yes	***	0.0007
Limb-iMSCs vs. BM-MSCs	-0.053	-0.7864 to 0.6804	No	ns	>0.9999
Tukey's multiple comparisons test expression of CEBPB Figure 4C	Mean Diff.	95.00% CI of diff.	Below threshold?	Summary	Adjusted P Value
Fibroblast vs. cNCC-iMSCs	0.003333	-0.5467 to 0.5534	No	ns	>0.9999
Fibroblast vs. tNCC-iMSCs	-0.007	-0.5570 to 0.5430	No	ns	>0.9999
Fibroblast vs. SM-iMSCs	-0.8477	-1.398 to -0.2976	Yes	**	0.0018
Fibroblast vs. LPM-iMSCs	0.006333	-0.5437 to 0.5564	No	ns	>0.9999
Fibroblast vs. Limb-iMSCs	-0.4697	-1.020 to 0.08037	No	ns	0.1187
Fibroblast vs. BM-MSCs	-0.9157	-1.466 to -0.3656	Yes	***	0.0009
cNCC-iMSCs vs. tNCC-iMSCs	-0.01033	-0.5604 to 0.5397	No	ns	>0.9999
cNCC-iMSCs vs. SM-iMSCs	-0.851	-1.401 to -0.3010	Yes	**	0.0017
cNCC-iMSCs vs. LPM-iMSCs	0.003	-0.5470 to 0.5530	No	ns	>0.9999
cNCC-iMSCs vs. Limb-iMSCs	-0.473	-1.023 to 0.07704	No	ns	0.1147
cNCC-iMSCs vs. BM-MSCs	-0.919	-1.469 to -0.3690	Yes	***	0.0008
tNCC-iMSCs vs. SM-iMSCs	-0.8407	-1.391 to -0.2906	Yes	**	0.0019
tNCC-iMSCs vs. LPM-iMSCs	0.01333	-0.5367 to 0.5634	No	ns	>0.9999
tNCC-iMSCs vs. Limb-iMSCs	-0.4627	-1.013 to 0.08737	No	ns	0.1276
tNCC-iMSCs vs. BM-MSCs	-0.9087	-1.459 to -0.3586	Yes	***	0.0009
SM-iMSCs vs. LPM-iMSCs	0.854	0.3040 to 1.404	Yes	**	0.0017
SM-iMSCs vs. Limb-iMSCs	0.378	-0.1720 to 0.9280	No	ns	0.2887
SM-iMSCs vs. BM-MSCs	-0.068	-0.6180 to 0.4820	No	ns	0.9994
LPM-iMSCs vs. Limb-iMSCs	-0.476	-1.026 to 0.07404	No	ns	0.1111
LPM-iMSCs vs. BM-MSCs	-0.922	-1.472 to -0.3720	Yes	***	0.0008
Limb-iMSCs vs. BM-MSCs	-0.446	-0.9960 to 0.1040	No	ns	0.1512
Tukey's multiple comparisons test of GAG Figure 4E	Mean Diff.	95.00% CI of diff.	Below threshold?	Summary	Adjusted P Value
cNCC-iMSCs vs. tNCC-iMSCs	0.002588	-0.02643 to 0.03161	No	ns	0.9996
cNCC-iMSCs vs. SM-iMSCs	-0.06341	-0.09243 to -0.03438	Yes	***	0.0001
cNCC-iMSCs vs. LPM-iMSCs	0.000647	-0.02837 to 0.02967	No	ns	>0.9999
cNCC-iMSCs vs. Limb-iMSCs	-0.001294	-0.03032 to 0.02773	No	ns	>0.9999
cNCC-iMSCs vs. BM-MSCs	-0.001941	-0.03096 to 0.02708	No	ns	0.9999
tNCC-iMSCs vs. SM-iMSCs	-0.06599	-0.09502 to -0.03697	Yes	****	<0.0001
tNCC-iMSCs vs. LPM-iMSCs	-0.001941	-0.03096 to 0.02708	No	ns	0.9999
tNCC-iMSCs vs. Limb-iMSCs	-0.003882	-0.03290 to 0.02514	No	ns	0.9971
tNCC-iMSCs vs. BM-MSCs	-0.004529	-0.03355 to 0.02449	No	ns	0.994
SM-iMSCs vs. LPM-iMSCs	0.06405	0.03503 to 0.09307	Yes	****	<0.0001
SM-iMSCs vs. Limb-iMSCs	0.06211	0.03309 to 0.09113	Yes	***	0.0001
SM-iMSCs vs. BM-MSCs	0.06146	0.03244 to 0.09049	Yes	***	0.0001
LPM-iMSCs vs. Limb-iMSCs	-0.001941	-0.03096 to 0.02708	No	ns	0.9999
LPM-iMSCs vs. BM-MSCs	-0.002588	-0.03161 to 0.02643	No	ns	0.9996
Limb-iMSCs vs. BM-MSCs	-0.000647	-0.02967 to 0.02837	No	ns	>0.9999
Tukey's multiple comparisons test of NKX2-5 in Figure S6D	Mean Diff.	95.00% CI of diff.	Below threshold?	Summary	Adjusted P Value
Day 2 vs. + + -	-0.2308	-0.8010 to 0.3394	No	ns	0.794
Day 2 vs. + - +	-0.246	-0.8162 to 0.3243	No	ns	0.7461
Day 2 vs. + - -	0.2072	-0.3630 to 0.7774	No	ns	0.8602
Day 2 vs. - - +	1.032	0.4619 to 1.602	Yes	***	0.0004
Day 2 vs. - + -	1.032	0.4618 to 1.602	Yes	***	0.0004
Day 2 vs. - - -	1.031	0.4607 to 1.601	Yes	***	0.0005
+ + - vs. + - +	-0.01519	-0.5252 to 0.4948	No	ns	>0.9999
+ + - vs. + - -	0.4379	-0.07208 to 0.9479	No	ns	0.1137
+ + - vs. - - +	1.263	0.7529 to 1.773	Yes	****	<0.0001
+ + - vs. - + -	1.263	0.7527 to 1.773	Yes	****	<0.0001
+ + - vs. - - -	1.262	0.7517 to 1.772	Yes	****	<0.0001
+ - + vs. + - -	0.4531	-0.05690 to 0.9631	No	ns	0.096
+ - + vs. - - +	1.278	0.7680 to 1.788	Yes	****	<0.0001
+ - + vs. - + -	1.278	0.7679 to 1.788	Yes	****	<0.0001
+ - + vs. - - -	1.277	0.7669 to 1.787	Yes	****	<0.0001
+ - - vs. - - +	0.8249	0.3149 to 1.335	Yes	**	0.0013
+ - - vs. - + -	0.8248	0.3148 to 1.335	Yes	**	0.0013
+ - - vs. - - -	0.8238	0.3138 to 1.334	Yes	**	0.0013
- - + vs. - + -	-0.0001433	-0.5102 to 0.5099	No	ns	>0.9999
- - + vs. - - -	-0.001159	-0.5112 to 0.5089	No	ns	>0.9999
- + - vs. - - -	-0.001016	-0.5110 to 0.5090	No	ns	>0.9999
Tukey's multiple comparisons test of IDO1 Figure S10C	Mean Diff.	95.00% CI of diff.	Below threshold?	Summary	Adjusted P Value
cNCC-iMSCs vs. tNCC-iMSCs	-72248	-114212 to -30284	Yes	***	0.0009
cNCC-iMSCs vs. SM-iMSCs	71375	29411 to 113339	Yes	**	0.0011
cNCC-iMSCs vs. LPM-iMSCs	45411	3447 to 87375	Yes	*	0.0314
cNCC-iMSCs vs. Limb-iMSCs	-9210	-51174 to 32754	No	ns	0.9731
cNCC-iMSCs vs. BM-MSCs	-55563	-97527 to -13599	Yes	**	0.008
tNCC-iMSCs vs. SM-iMSCs	143623	101659 to 185587	Yes	****	<0.0001
tNCC-iMSCs vs. LPM-iMSCs	117659	75695 to 159623	Yes	****	<0.0001
tNCC-iMSCs vs. Limb-iMSCs	63038	21074 to 105002	Yes	**	0.003
tNCC-iMSCs vs. BM-MSCs	16685	-25279 to 58649	No	ns	0.7614
SM-iMSCs vs. LPM-iMSCs	-25964	-67928 to 16000	No	ns	0.3582
SM-iMSCs vs. Limb-iMSCs	-80585	-122549 to -38621	Yes	***	0.0004
SM-iMSCs vs. BM-MSCs	-126939	-168903 to -84974	Yes	****	<0.0001
LPM-iMSCs vs. Limb-iMSCs	-54621	-96585 to -12657	Yes	**	0.0091
LPM-iMSCs vs. BM-MSCs	-100974	-142938 to -59010	Yes	****	<0.0001
Limb-iMSCs vs. BM-MSCs	-46353	-88317 to -4389	Yes	*	0.0277
Tukey's multiple comparisons test of PD-L1 Figure S10C	Mean Diff.	95.00% CI of diff.	Below threshold?	Summary	Adjusted P Value
cNCC-iMSCs vs. tNCC-iMSCs	-79.17	-361.1 to 202.8	No	ns	0.9272
cNCC-iMSCs vs. SM-iMSCs	21.15	-260.8 to 303.1	No	ns	0.9998
cNCC-iMSCs vs. LPM-iMSCs	-367.4	-649.3 to -85.49	Yes	**	0.009
cNCC-iMSCs vs. Limb-iMSCs	-149.8	-431.7 to 132.1	No	ns	0.5086
cNCC-iMSCs vs. BM-MSCs	-404.3	-686.3 to -122.4	Yes	**	0.0044
tNCC-iMSCs vs. SM-iMSCs	100.3	-181.6 to 382.2	No	ns	0.8311
tNCC-iMSCs vs. LPM-iMSCs	-288.3	-570.2 to -6.325	Yes	*	0.0441
tNCC-iMSCs vs. Limb-iMSCs	-70.63	-352.6 to 211.3	No	ns	0.9535
tNCC-iMSCs vs. BM-MSCs	-325.2	-607.1 to -43.25	Yes	*	0.021
SM-iMSCs vs. LPM-iMSCs	-388.6	-670.5 to -106.6	Yes	**	0.0059
SM-iMSCs vs. Limb-iMSCs	-170.9	-452.9 to 111.0	No	ns	0.3777
SM-iMSCs vs. BM-MSCs	-425.5	-707.4 to -143.6	Yes	**	0.0029
LPM-iMSCs vs. Limb-iMSCs	217.6	-64.30 to 499.6	No	ns	0.1725
LPM-iMSCs vs. BM-MSCs	-36.93	-318.9 to 245.0	No	ns	0.9974
Limb-iMSCs vs. BM-MSCs	-254.6	-536.5 to 27.37	No	ns	0.0858
Tukey's multiple comparisons test of Alizarin red staining Day 7 in Figure 12B	Mean Diff.	95.00% CI of diff.	Below threshold?	Summary	Adjusted P Value
cNCC-iMSCs vs. SM-iMSCs	-0.629	-0.6555 to -0.6025	Yes	****	<0.0001
cNCC-iMSCs vs. LPM-iMSCs	-0.012	-0.03851 to 0.01451	No	ns	0.5904
cNCC-iMSCs vs. Limb-iMSCs	-0.3007	-0.3272 to -0.2742	Yes	****	<0.0001
cNCC-iMSCs vs. BM-MSCs	-0.04467	-0.07118 to -0.01816	Yes	**	0.0018
SM-iMSCs vs. LPM-iMSCs	0.617	0.5905 to 0.6435	Yes	****	<0.0001
SM-iMSCs vs. Limb-iMSCs	0.3283	0.3018 to 0.3548	Yes	****	<0.0001
SM-iMSCs vs. BM-MSCs	0.5843	0.5578 to 0.6108	Yes	****	<0.0001
LPM-iMSCs vs. Limb-iMSCs	-0.2887	-0.3152 to -0.2622	Yes	****	<0.0001
LPM-iMSCs vs. BM-MSCs	-0.03267	-0.05918 to -0.006156	Yes	*	0.0154
Limb-iMSCs vs. BM-MSCs	0.256	0.2295 to 0.2825	Yes	****	<0.0001
Tukey's multiple comparisons test of Alizarin red staining Day 14 in Figure 12C	Mean Diff.	95.00% CI of diff.	Below threshold?	Summary	Adjusted P Value
cNCC-iMSCs vs. SM-iMSCs	-0.3328	-0.4283 to -0.2373	Yes	****	<0.0001
cNCC-iMSCs vs. LPM-iMSCs	0.02311	-0.07241 to 0.1186	No	ns	0.9259
cNCC-iMSCs vs. Limb-iMSCs	-0.05078	-0.1463 to 0.04474	No	ns	0.4493
cNCC-iMSCs vs. BM-MSCs	-0.2017	-0.2972 to -0.1061	Yes	***	0.0003
SM-iMSCs vs. LPM-iMSCs	0.3559	0.2604 to 0.4514	Yes	****	<0.0001
SM-iMSCs vs. Limb-iMSCs	0.282	0.1865 to 0.3775	Yes	****	<0.0001
SM-iMSCs vs. BM-MSCs	0.1311	0.03559 to 0.2266	Yes	**	0.0077
LPM-iMSCs vs. Limb-iMSCs	-0.07389	-0.1694 to 0.02163	No	ns	0.1556
LPM-iMSCs vs. BM-MSCs	-0.2248	-0.3203 to -0.1293	Yes	***	0.0001
Limb-iMSCs vs. BM-MSCs	-0.1509	-0.2464 to -0.05537	Yes	**	0.0029
Tukey's multiple comparisons test of spheroids' volumn in Figure 15C	Mean Diff.	95.00% CI of diff.	Below threshold?	Summary	Adjusted P Value
cNCC-iMSCs vs. tNCC-iMSCs	73.33	-87.11 to 233.8	No	ns	0.6506
cNCC-iMSCs vs. SM-iMSCs	-873.3	-1034 to -712.9	Yes	****	<0.0001
cNCC-iMSCs vs. LPM-iMSCs	170	9.562 to 330.4	Yes	*	0.0357
cNCC-iMSCs vs. Limb-iMSCs	-213.3	-373.8 to -52.89	Yes	**	0.0078
cNCC-iMSCs vs. BM-MSCs	146.7	-13.77 to 307.1	No	ns	0.0807
tNCC-iMSCs vs. SM-iMSCs	-946.7	-1107 to -786.2	Yes	****	<0.0001
tNCC-iMSCs vs. LPM-iMSCs	96.67	-63.77 to 257.1	No	ns	0.3839
tNCC-iMSCs vs. Limb-iMSCs	-286.7	-447.1 to -126.2	Yes	***	0.0007
tNCC-iMSCs vs. BM-MSCs	73.33	-87.11 to 233.8	No	ns	0.6506
SM-iMSCs vs. LPM-iMSCs	1043	882.9 to 1204	Yes	****	<0.0001
SM-iMSCs vs. Limb-iMSCs	660	499.6 to 820.4	Yes	****	<0.0001
SM-iMSCs vs. BM-MSCs	1020	859.6 to 1180	Yes	****	<0.0001
LPM-iMSCs vs. Limb-iMSCs	-383.3	-543.8 to -222.9	Yes	****	<0.0001
LPM-iMSCs vs. BM-MSCs	-23.33	-183.8 to 137.1	No	ns	0.9957
Limb-iMSCs vs. BM-MSCs	360	199.6 to 520.4	Yes	****	<0.0001
Tukey's multiple comparisons test of spheroid's volumn in Figure S15C	Mean Diff.	95.00% CI of diff.	Below threshold?	Summary	Adjusted P Value
cNCC-iMSCs vs. tNCC-iMSCs	0.06089	-0.2301 to 0.3519	No	ns	0.978
cNCC-iMSCs vs. SM-iMSCs	-2.052	-2.343 to -1.761	Yes	****	<0.0001
cNCC-iMSCs vs. LPM-iMSCs	0.1227	-0.1683 to 0.4137	No	ns	0.7176
cNCC-iMSCs vs. Limb-iMSCs	-0.2665	-0.5574 to 0.02450	No	ns	0.08
cNCC-iMSCs vs. BM-MSCs	0.1118	-0.1792 to 0.4027	No	ns	0.7849
tNCC-iMSCs vs. SM-iMSCs	-2.113	-2.404 to -1.822	Yes	****	<0.0001
tNCC-iMSCs vs. LPM-iMSCs	0.06182	-0.2291 to 0.3528	No	ns	0.9765
tNCC-iMSCs vs. Limb-iMSCs	-0.3274	-0.6183 to -0.03639	Yes	*	0.0246
tNCC-iMSCs vs. BM-MSCs	0.05088	-0.2401 to 0.3419	No	ns	0.99
SM-iMSCs vs. LPM-iMSCs	2.175	1.884 to 2.466	Yes	****	<0.0001
SM-iMSCs vs. Limb-iMSCs	1.786	1.495 to 2.077	Yes	****	<0.0001
SM-iMSCs vs. BM-MSCs	2.164	1.873 to 2.455	Yes	****	<0.0001
LPM-iMSCs vs. Limb-iMSCs	-0.3892	-0.6802 to -0.09822	Yes	**	0.0074
LPM-iMSCs vs. BM-MSCs	-0.01094	-0.3019 to 0.2800	No	ns	>0.9999
Limb-iMSCs vs. BM-MSCs	0.3782	0.08728 to 0.6692	Yes	**	0.0092
